# Supplementary material for: Pichia-CLM: A language model–based codon optimization pipeline for Komagataella phaffii
Source: Proc Natl Acad Sci U S A. 2026 Feb 17;123(8):e2522052123. doi: 10.1073/pnas.2522052123 (PMC12933070; doi:10.1073/pnas.2522052123)
Supplement: Supplementary file 2 — Dataset S01 (XLSX) [file pnas.2522052123.sd01.xlsx]

## Sheet: Native
Architecture	HSA	HGH	HGCSF	Her_LC	Her_HC	RBDJ	3B2
Native	GATGCACACAAGAGTGAGGTTGCTCATCGGTTTAAAGATTTGGGAGAAGAAAATTTCAAAGCCTTGGTGTTGATTGCCTTTGCTCAGTATCTTCAGCAGTGTCCATTTGAAGATCATGTAAAATTAGTGAATGAAGTAACTGAATTTGCAAAAACATGTGTTGCTGATGAGTCAGCTGAAAATTGTGACAAATCACTTCATACCCTTTTTGGAGACAAATTATGCACAGTTGCAACTCTTCGTGAAACCTATGGTGAAATGGCTGACTGCTGTGCAAAACAAGAACCTGAGAGAAATGAATGCTTCTTGCAACACAAAGATGACAACCCAAACCTCCCCCGATTGGTGAGACCAGAGGTTGATGTGATGTGCACTGCTTTTCATGACAATGAAGAGACA…	TTCCCAACCATTCCCTTATCCAGGCTTTTTGACAACGCTATGCTCCGCGCCCATCGTCTGCACCAGCTGGCCTTTGACACCTACCAGGAGTTTGAAGAAGCCTATATCCCAAAGGAACAGAAGTATTCATTCCTGCAGAACCCCCAGACCTCCCTCTGTTTCTCAGAGTCTATTCCGACACCCTCCAACAGGGAGGAAACACAACAGAAATCCAACCTAGAGCTGCTCCGCATCTCCCTGCTGCTCATCCAGTCGTGGCTGGAGCCCGTGCAGTTCCTCAGGAGTGTCTTCGCCAACAGCCTGGTGTACGGCGCCTCTGACAGCAACGTCTATGACCTCCTAAAGGACCTAGAGGAAGGCATCCAAACGCTGATGGGGAGGCTGGAAGATGGCAGCCCC…	ACCCCCCTGGGCCCTGCCAGCTCCCTGCCCCAGAGCTTCCTGCTCAAGTGCTTAGAGCAAGTGAGGAAGATCCAGGGCGATGGCGCAGCGCTCCAGGAGAAGCTGGTGAGTGAGTGTGCCACCTACAAGCTGTGCCACCCCGAGGAGCTGGTGCTGCTCGGACACTCTCTGGGCATCCCCTGGGCTCCCCTGAGCAGCTGCCCCAGCCAGGCCCTGCAGCTGGCAGGCTGCTTGAGCCAACTCCATAGCGGCCTTTTCCTCTACCAGGGGCTCCTGCAGGCCCTGGAAGGGATCTCCCCCGAGTTGGGTCCCACCTTGGACACACTGCAGCTGGACGTCGCCGACTTTGCCACCACCATCTGGCAGCAGATGGAAGAACTGGGAATGGCCCCTGCCCTG…
Arch1	GACGCACACAAAAGCGAAGTAGCCCACAGATTTAAAGATTTGGGGGAGGAAAACTTCAAGGCCCTGGTACTCATAGCATTTGCCCAGTATCTGCAGCAATGTCCGTTTGAAGACCATGTCAAGTTGGTCAATGAGGTCACCGAGTTTGCTAAAACTTGCGTTGCTGATGAGAGCGCTGAAAACTGCGATAAGTCTCTCCATACTCTCTTTGGAGACAAGCTCTGTACAGTCGCAACCTTGAGAGAGACTTACGGTGAAATGGCTGATTGCTGTGCCAAACAGGAGCCTGAAAGAAATGAGTGCTTTTTGCAACACAAGGATGACAATCCTAATCTTCCGAGACTTGTCAGACCGGAGGTCGACGTCATGTGTACTGCTTTCCATGACAATGAAGAGACA…	TTTCCAACCATTCCTCTTAGTCGGCTGTTTGATAATGCGATGTTAAGGGCACATCGGCTGCATCAACTTGCCTTTGATACGTACCAGGAGTTTGAAGAGGCGTATATCCCTAAGGAGCAGAAGTATAGCTTCCTGCAAAATCCGCAAACTTCCCTTTGTTTTTCAGAATCTATTCCTACGCCATCCAATAGAGAAGAGACGCAGCAAAAATCAAACCTGGAACTATTAAGAATTTCCCTACTACTCATTCAGTCATGGTTGGAACCAGTTCAATTCCTGAGATCTGTGTTTGCAAACTCGTTAGTGTACGGAGCATCGGACTCCAATGTTTACGATCTTTTGAAGGATTTGGAGGAAGGCATACAGACTTTGATGGGCCGTTTGGAAGATGGAAGCCCA…	ACACCACTAGGGCCAGCATCTTCCTTACCTCAATCCTTTCTGCTCAAGTGTCTGGAGCAGGTTCGGAAGATACAAGGGGATGGAGCAGCTTTGCAAGAGAAGCTTGTATCTGAATGTGCAACTTATAAACTCTGCCACCCTGAAGAATTGGTTTTATTGGGCCACTCTTTAGGTATCCCATGGGCGCCGTTGAGTTCATGCCCCTCTCAAGCATTACAGTTGGCTGGCTGCTTGTCTCAGTTGCACTCTGGATTGTTTCTGTACCAAGGGTTACTGCAAGCTCTGGAAGGAATTTCACCTGAGTTGGGACCTACACTGGACACTCTGCAGCTGGATGTGGCCGATTTTGCGACAACTATTTGGCAACAGATGGAGGAATTGGGTATGGCACCGGCTCTG…	GACATTCAGATGACACAATCACCTTCTTCACTTTCCGCCTCAGTTGGGGATAGAGTCACAATAACATGTAGGGCTTCCCAGGATGTAAACACAGCGGTAGCGTGGTATCAACAGAAACCTGGTAAGGCTCCCAAGCTGTTGATCTACTCGGCCTCCTTTCTTTATAGTGGAGTACCATCCCGTTTTAGTGGGTCAAGATCCGGTACGGATTTCACATTAACGATTTCCAGCTTGCAGCCAGAGGATTTTGCCACCTATTACTGCCAACAGCACTACACAACACCACCAACATTTGGACAAGGGACCAAGGTCGAAATCAAAAGAACCGTCGCTGCTCCTTCCGTGTTTATTTTTCCTCCGTCAGATGAGCAACTGAAGTCCGGAACTGCAAGTGTTGTG…	GAGGTCCAACTTGTCGAATCAGGAGGGGGACTTGTTCAACCAGGAGGCTCACTTAGACTGTCGTGTGCTGCATCTGGGTTTAATATTAAGGACACATATATCCATTGGGTCAGACAAGCTCCAGGAAAAGGTCTGGAATGGGTTGCCAGAATATATCCTACCAATGGATATACCCGCTATGCTGATAGTGTCAAGGGTAGGTTTACTATTTCAGCAGACACAAGCAAGAATACGGCCTACCTACAGATGAACAGTTTGAGAGCAGAAGACACTGCTGTATACTACTGCAGTCGGTGGGGCGGTGATGGCTTTTATGCCATGGATTATTGGGGTCAAGGTACGCTAGTCACTGTCTCTAGTGCATCCACGAAAGGCCCTTCAGTATTCCCATTGGCTCCA…	ATTACCAATCTCTGTCCATTCGGTGAGGTCTTTAATGCTACCAGGTTTGCTTCGGTTTATGCATGGAACAGAAAGAGGATCTCCAACTGTGTTGCGGACTACTCCGTTCTCTACAACTCAGCATCGTTTTCTACCTTCAAGTGTTACGGGGTTTCCCCTACTAAGTTGAACGATCTTTGTTTCACAAATGTCTATGCGGACTCTTTTGTTATCAGAGGCGATGAGGTCCGACAAATCGCCCCCGGCCAAACGGGAAAGATTGCCGATTACAACTACAAGCTTCCAGACGATTTTACCGGGTGCGTCATAGCATGGAACTCGAATAATCTGGACTCCAAAGTCGGTGGTAACTACAACTACAAGTACAGGTTGTTCAGAAAATCTAATTTAAAACCCTTC…	GCCGATGTTCAATTACAGGCCTCAGGCGGTGGTTTAGCGCAAGCAGGTGACAGTCTGACGTTGAGCTGTGCCGCAAGTGGGCGTACATTCTCGGGTTACGTCGTTGGATGGTTCCGCCAGGCACCAGGCGCAGAGCGTGAATTTGTTGGGGCCATCAGATGGAGTGAAGACTCTACTTGGTATGGTGACAGCATGAAAGGTAGAATCCTCATTTCAAGAAACAACATCAAGAACACAGTCAACCTGCAAATGTTTAACCTTAAACCAGAAGACACAGCCGTCTATGTCTGTGCTGCTGGTGCCGGTGACATTGTTACGACGGAGACTAGCTACAACTACTGGGGACGAGGAACTCAAGTCACCGTCAGTTCCAGAGGCAGAGAGCAGAAGCTGATAAGT…
IDT	GACGCTCATAAATCAGAAGTTGCACACCGTTTCAAAGATCTTGGCGAGGAGAATTTCAAGGCCCTTGTGTTGATCGCATTTGCCCAATATCTTCAGCAGTGTCCTTTCGAAGATCATGTTAAACTAGTTAACGAGGTGACGGAATTTGCAAAGACATGTGTTGCCGATGAATCTGCTGAGAACTGCGACAAGAGTCTACACACATTGTTCGGAGATAAGCTTTGTACAGTCGCCACCCTAAGAGAGACATACGGTGAGATGGCAGACTGTTGTGCTAAGCAGGAACCAGAAAGGAACGAGTGCTTTTTACAACATAAGGATGACAATCCCAATTTGCCCCGTCTTGTTAGGCCAGAAGTAGACGTAATGTGCACCGCCTTTCACGATAACGAAGAAACG…	TTCCCCACGATTCCCTTGTCAAGATTATTTGACAATGCAATGCTTAGAGCTCATCGTCTTCACCAGTTAGCCTTTGATACTTATCAAGAGTTTGAAGAAGCCTATATTCCAAAAGAACAAAAATATAGTTTCCTGCAGAATCCACAGACCTCACTTTGCTTCAGTGAATCCATTCCCACACCCTCAAACAGGGAAGAGACCCAACAAAAGAGTAATCTGGAGCTGCTGAGGATCAGTCTGTTACTAATTCAGAGTTGGCTGGAACCTGTGCAGTTCCTAAGGTCAGTATTCGCTAACTCTTTGGTGTACGGTGCCTCTGACTCAAACGTTTACGACTTATTGAAGGATCTTGAAGAGGGAATACAAACACTTATGGGTCGTTTGGAAGACGGCTCACCA…	ACGCCCTTAGGCCCTGCTAGTTCTCTTCCACAGTCCTTTCTACTAAAGTGTTTGGAGCAGGTCAGGAAGATACAAGGCGATGGCGCTGCACTTCAAGAGAAACTGGTGTCCGAATGCGCAACTTACAAACTATGCCACCCAGAGGAACTGGTGCTGTTAGGTCACTCTCTAGGTATCCCCTGGGCTCCCCTGAGTTCTTGTCCATCCCAAGCATTGCAACTAGCAGGATGTTTGTCTCAATTACACTCAGGATTATTCTTGTATCAAGGACTGTTGCAGGCTCTAGAAGGTATATCTCCTGAATTGGGTCCAACGCTTGACACCTTACAACTAGACGTTGCTGATTTTGCCACCACCATTTGGCAGCAAATGGAGGAGCTTGGCATGGCACCAGCTCTA…	GACATTCAAATGACGCAATCTCCTTCCTCTCTGTCAGCTTCTGTGGGAGACAGAGTGACAATAACGTGTCGTGCATCCCAGGACGTGAACACCGCTGTAGCCTGGTACCAACAAAAACCTGGAAAAGCACCTAAATTGTTGATCTATTCAGCCTCATTTTTGTATAGTGGCGTTCCATCACGTTTTTCAGGTAGTCGTAGTGGCACGGATTTTACACTTACTATTTCTTCTTTGCAGCCCGAAGATTTTGCTACATATTATTGCCAACAACATTACACTACTCCACCAACTTTCGGACAAGGTACCAAAGTGGAAATAAAGAGAACGGTAGCAGCACCTTCTGTCTTTATTTTCCCTCCTAGTGACGAACAGCTAAAGTCAGGAACTGCTTCTGTCGTG…	GAGGTACAGTTGGTAGAATCCGGCGGCGGACTGGTACAACCCGGTGGATCATTGAGGTTAAGTTGCGCCGCTTCTGGTTTCAACATTAAAGACACATACATCCATTGGGTTAGACAGGCTCCTGGCAAGGGCCTTGAATGGGTCGCACGTATCTATCCCACTAACGGCTACACCAGATATGCTGATAGTGTGAAAGGCAGGTTCACGATCTCAGCCGACACAAGTAAGAACACAGCATACCTTCAAATGAATTCCCTAAGGGCAGAAGATACAGCCGTTTATTATTGTAGTCGTTGGGGAGGTGACGGATTTTATGCTATGGATTACTGGGGACAGGGCACTCTTGTAACGGTTTCCAGTGCTAGTACAAAAGGCCCCTCCGTATTCCCCTTAGCACCT…	ATCACCAACCTGTGCCCATTTGGCGAGGTGTTCAATGCAACCAGATTTGCATCCGTTTACGCCTGGAATCGTAAAAGGATCAGTAACTGTGTCGCCGACTACAGTGTTCTGTATAACTCCGCATCATTCTCCACATTTAAGTGCTACGGTGTATCTCCAACCAAGCTAAACGACCTATGTTTCACAAACGTCTACGCTGATAGTTTCGTTATCAGAGGTGACGAGGTGAGACAGATAGCACCAGGCCAGACTGGAAAGATCGCCGACTACAATTACAAGTTGCCCGATGATTTTACGGGATGTGTGATTGCTTGGAATAGTAACAATCTTGACAGTAAAGTTGGCGGCAATTACAATTACAAATATAGACTTTTCCGTAAGTCTAACCTTAAACCCTTC…	GCCGACGTACAATTACAGGCCTCAGGCGGTGGTCTAGCCCAGGCCGGAGATTCTCTAACACTATCTTGCGCCGCCAGTGGTCGTACGTTCTCAGGCTACGTGGTTGGATGGTTCCGTCAAGCACCCGGCGCAGAAAGAGAGTTTGTTGGAGCCATCAGGTGGTCAGAAGATTCAACGTGGTATGGTGACAGTATGAAGGGAAGAATACTAATCTCCCGTAATAATATAAAGAATACTGTCAACTTGCAAATGTTTAACCTAAAACCCGAGGATACAGCAGTCTATGTGTGTGCAGCCGGAGCAGGAGATATTGTAACTACTGAAACGTCATACAACTACTGGGGTCGTGGCACCCAAGTCACAGTGTCTTCTCGTGGCCGTGAACAAAAGCTAATCTCT…
GenScript	GATGCACACAAGTCCGAGGTAGCCCACCGCTTTAAGGACCTAGGTGAAGAGAATTTTAAGGCTCTCGTACTAATCGCCTTCGCCCAGTATTTACAGCAATGTCCCTTTGAGGACCATGTGAAGCTTGTAAATGAAGTCACTGAGTTCGCTAAAACTTGTGTGGCTGATGAAAGTGCGGAAAATTGCGATAAAAGTCTCCACACCTTGTTTGGTGATAAGCTATGTACCGTTGCAACATTGCGGGAAACGTACGGAGAAATGGCGGATTGTTGCGCTAAACAAGAACCCGAGCGGAATGAGTGTTTCCTACAACATAAAGATGACAACCCGAACCTACCCAGGTTGGTCCGCCCTGAAGTTGATGTGATGTGTACAGCGTTTCACGACAATGAAGAAACT…	TTCCCGACCATACCATTGTCTAGGCTGTTTGACAATGCCATGTTACGAGCGCATCGCCTACATCAACTGGCCTTTGATACCTACCAGGAATTCGAGGAAGCGTACATCCCAAAGGAGCAGAAATATTCCTTTCTACAAAACCCCCAGACTTCGCTCTGCTTTTCAGAGAGTATACCTACACCTAGTAATCGAGAAGAGACCCAGCAAAAGTCAAACCTTGAGTTACTGAGAATTTCGTTGTTATTAATCCAGTCTTGGCTGGAGCCGGTGCAATTCCTCAGAAGCGTCTTTGCCAATAGTCTTGTTTACGGTGCTTCAGACAGCAATGTATATGATCTACTAAAAGATCTTGAAGAAGGAATACAGACGTTAATGGGTCGGCTCGAAGATGGCTCCCCC…	ACGCCCCTCGGACCAGCTTCATCCTTACCGCAATCATTCCTCCTAAAATGCCTCGAGCAAGTCCGAAAAATACAGGGGGATGGGGCCGCCTTACAGGAGAAATTAGTGAGCGAGTGTGCCACTTATAAGCTTTGTCACCCGGAAGAGTTGGTTTTGCTAGGCCACAGTTTGGGAATCCCATGGGCGCCTTTGTCGTCGTGCCCTTCACAAGCTCTTCAGCTAGCGGGATGTCTGTCCCAGCTCCATTCTGGCCTCTTTCTCTACCAAGGTTTGCTACAGGCACTAGAAGGAATTAGTCCGGAACTAGGGCCAACCCTTGACACACTACAGCTGGATGTTGCAGACTTCGCCACAACGATCTGGCAACAAATGGAGGAATTAGGCATGGCGCCGGCTCTG…	GATATCCAAATGACACAGAGCCCGTCGTCTCTCAGTGCTTCGGTAGGTGACAGGGTCACTATTACTTGCAGAGCGTCCCAAGATGTCAACACGGCTGTTGCTTGGTATCAGCAAAAGCCCGGAAAGGCGCCTAAACTTTTAATATATAGTGCCTCATTTCTTTACTCAGGAGTTCCAAGCCGTTTTAGTGGATCTAGAAGCGGCACAGACTTCACCCTGACCATCTCCTCTTTGCAACCGGAGGATTTCGCTACCTATTACTGTCAGCAACACTACACTACGCCCCCGACGTTTGGGCAGGGTACAAAGGTGGAAATTAAGCGGACCGTGGCAGCGCCTTCGGTATTCATATTTCCACCCAGCGATGAGCAGCTGAAAAGCGGCACTGCATCCGTCGTG…	GAAGTTCAGCTCGTAGAGTCCGGAGGTGGGCTGGTACAGCCAGGCGGGTCTTTGAGGCTCTCGTGTGCAGCGTCGGGATTCAATATCAAGGACACTTACATACACTGGGTAAGGCAGGCTCCTGGTAAAGGCCTAGAATGGGTAGCGCGGATTTATCCTACTAACGGCTATACTCGTTATGCGGATAGTGTGAAGGGGAGATTTACCATCAGTGCCGATACCTCGAAAAATACAGCATATTTGCAAATGAACAGCTTACGAGCGGAGGATACAGCTGTGTATTACTGTTCACGGTGGGGGGGAGACGGGTTCTATGCGATGGATTACTGGGGTCAAGGCACACTGGTGACCGTCAGTTCAGCATCAACAAAGGGACCCTCCGTGTTCCCCCTGGCTCCG…	ATTACAAATTTATGCCCCTTCGGAGAAGTGTTCAACGCAACAAGATTTGCCAGCGTTTATGCGTGGAATAGGAAACGTATCTCAAATTGTGTTGCTGACTATTCAGTACTGTACAACAGTGCTAGTTTCTCTACGTTTAAGTGTTACGGGGTCTCGCCAACCAAATTGAACGATCTTTGCTTTACGAATGTATATGCCGACTCTTTCGTTATACGCGGGGATGAGGTACGACAGATAGCGCCCGGTCAAACAGGGAAAATCGCTGATTACAACTACAAGCTCCCAGACGATTTTACGGGATGTGTCATTGCATGGAACTCCAATAATCTAGATTCTAAGGTAGGAGGTAATTATAACTACAAGTATCGACTCTTCCGTAAGTCCAATCTTAAACCTTTT…	GCTGACGTCCAACTCCAAGCAAGTGGGGGGGGGCTTGCCCAGGCGGGCGACTCGCTGACACTGTCCTGTGCCGCTAGCGGAAGGACGTTTAGTGGCTATGTAGTTGGGTGGTTCCGGCAAGCCCCCGGAGCCGAAAGAGAATTCGTTGGTGCGATACGTTGGTCTGAGGATTCCACTTGGTATGGAGATTCAATGAAGGGCCGCATATTAATCTCTCGAAATAATATCAAAAATACCGTGAACCTACAGATGTTTAACCTAAAACCTGAAGATACTGCTGTATACGTCTGCGCGGCAGGCGCTGGTGATATTGTCACAACAGAGACGAGTTATAACTACTGGGGACGGGGTACTCAAGTTACCGTGTCTAGCAGGGGTCGAGAGCAGAAGTTGATTTCG…
Azenta	GATGCTCATAAATCTGAGGTTGCCCATCGATTTAAAGATTTGGGCGAAGAGAATTTTAAGGCTTTGGTTTTGATTGCTTTTGCTCAATATTTGCAACAATGTCCATTTGAAGATCACGTTAAATTGGTGAATGAAGTTACTGAATTTGCTAAAACTTGTGTTGCTGATGAATCTGCTGAAAATTGTGATAAATCTTTGCATACTTTGTTTGGTGATAAATTGTGTACTGTTGCTACTTTGAGAGAAACTTATGGTGAAATGGCTGATTGTTGTGCTAAACAAGAACCTGAAAGAAATGAATGTTTTTTGCAACATAAAGATGATAATCCAAATTTGCCAAGATTGGTTAGACCTGAAGTTGACGTTATGTGCACTGCTTTCCATGATAACGAAGAGACT…	TTTCCAACTATTCCATTGTCTAGATTGTTTGATAATGCTATGTTGAGAGCTCATAGGTTGCATCAATTGGCTTTTGATACTTATCAAGAGTTTGAGGAAGCGTACATTCCAAAAGAACAGAAGTATTCTTTTCTGCAAAACCCCCAAACTTCTTTGTGTTTTTCTGAATCTATTCCAACTCCATCTAATAGAGAAGAGACTCAACAGAAGTCTAACTTGGAGTTGTTGAGAATTAGCTTGTTGTTGATTCAATCTTGGTTGGAACCTGTTCAATTTTTGAGATCTGTTTTTGCTAATTCTTTGGTTTATGGTGCTTCTGATTCTAATGTTTATGATTTGTTGAAAGATTTGGAAGAAGGTATTCAAACTTTGATGGGTAGATTGGAAGACGGTTCACCC…	ACTCCATTGGGTCCTGCTTCTTCTTTGCCACAATCATTTTTGTTGAAATGTTTGGAACAAGTTAGAAAAATTCAAGGTGATGGTGCTGCTTTGCAAGAAAAATTGGTTTCTGAATGTGCTACTTATAAATTGTGTCATCCTGAAGAATTGGTTTTGTTGGGTCATTCTTTGGGTATTCCATGGGCTCCATTGTCTTCTTGTCCATCTCAAGCCTTGCAGTTGGCGGGATGTTTGTCTCAATTGCATTCTGGTTTGTTTTTGTATCAAGGTTTGTTGCAAGCTTTGGAAGGTATTTCTCCTGAATTGGGTCCAACTTTGGATACTTTGCAATTGGACGTAGCTGATTTTGCTACTACTATTTGGCAACAAATGGAAGAATTGGGTATGGCTCCTGCTTTG…	GATATTCAAATGACTCAATCTCCATCTTCTTTGTCAGCTTCTGTTGGTGATAGAGTTACTATTACTTGTAGAGCTTCTCAAGATGTTAATACTGCTGTTGCTTGGTATCAACAAAAACCTGGTAAAGCTCCAAAATTGTTGATTTATTCTGCTTCTTTTTTGTATTCTGGTGTTCCATCTAGATTTTCTGGTTCTAGATCTGGTACTGATTTTACTTTGACTATTTCTTCTTTGCAACCTGAAGATTTTGCTACTTATTATTGTCAACAACATTATACTACTCCACCAACTTTTGGTCAAGGTACTAAAGTTGAAATTAAAAGAACTGTTGCTGCTCCATCTGTTTTTATTTTTCCACCATCTGATGAACAATTGAAATCTGGTACAGCCTCTGTTGTA…	GAAGTTCAATTGGTTGAATCTGGTGGTGGTTTGGTTCAACCTGGTGGTTCTTTGAGATTGTCTTGTGCTGCTTCTGGTTTTAATATTAAAGATACTTATATTCATTGGGTTAGACAAGCTCCTGGTAAAGGTTTGGAATGGGTTGCTAGAATTTATCCAACTAATGGTTATACTAGATATGCTGATAGTGTTAAGGGCAGATTTACTATTTCTGCTGATACCTCTAAAAACACGGCTTATTTGCAAATGAATTCTTTGAGAGCTGAAGATACTGCTGTTTATTATTGTTCTAGATGGGGTGGTGATGGTTTTTATGCTATGGATTATTGGGGTCAAGGTACTTTGGTAACTGTATCCTCTGCTTCTACTAAAGGGCCGTCTGTTTTTCCACTAGCTCCA…	ATTACTAATTTGTGTCCATTTGGTGAAGTTTTTAATGCTACTAGATTTGCTTCTGTTTATGCTTGGAATAGGAAAAGGATTAGTAACTGTGTTGCTGATTACAGTGTTTTGTATAACTCTGCATCTTTTTCTACTTTTAAATGTTACGGTGTTTCCCCGACTAAGTTGAACGACTTGTGCTTCACTAATGTTTACGCAGATTCTTTTGTTATTAGAGGTGATGAAGTTAGACAAATTGCTCCTGGTCAAACTGGTAAAATTGCTGACTATAATTATAAATTGCCTGATGATTTTACTGGTTGTGTTATTGCTTGGAATTCTAATAACTTGGATTCTAAGGTTGGTGGTAATTATAATTACAAGTATAGATTGTTCCGAAAGTCAAATTTGAAACCATTT…	GCTGATGTTCAATTGCAAGCTTCTGGTGGTGGTTTGGCTCAAGCTGGTGATTCTTTGACTTTGTCTTGTGCTGCTTCTGGTAGAACTTTTTCTGGTTATGTTGTTGGTTGGTTTAGACAAGCTCCTGGTGCTGAAAGAGAATTTGTTGGTGCTATTAGATGGTCTGAAGATTCTACTTGGTACGGGGATAGTATGAAGGGAAGAATCCTCATATCTAGAAATAACATAAAGAATACCGTTAATTTGCAAATGTTCAATTTGAAACCTGAAGATACTGCTGTTTATGTTTGTGCTGCTGGTGCTGGTGATATTGTTACTACTGAAACTTCTTATAATTATTGGGGTAGAGGTACTCAAGTTACTGTTTCTTCTAGAGGTAGAGAACAAAAATTGATTTCT…
Thermo	GATGCTCACAAGTCTGAAGTCGCCCACAGATTCAAGGACTTGGGAGAAGAAAACTTCAAGGCCCTGGTTTTGATCGCTTTCGCTCAATACTTGCAGCAGTGTCCATTCGAGGACCACGTTAAGTTGGTTAACGAGGTTACTGAGTTCGCCAAGACTTGTGTTGCTGACGAATCTGCTGAGAACTGTGACAAGTCTCTGCACACTTTGTTCGGTGACAAGTTGTGTACTGTCGCCACCTTGAGAGAAACCTACGGTGAAATGGCTGACTGTTGTGCTAAGCAAGAGCCAGAAAGAAACGAGTGCTTCTTGCAGCACAAGGACGACAACCCAAACTTGCCAAGATTGGTTAGACCAGAGGTTGACGTTATGTGTACTGCCTTCCACGACAACGAGGAAACC…	TTCCCAACTATTCCACTGTCTAGACTGTTCGACAACGCCATGTTGAGAGCCCATAGATTGCACCAGTTGGCCTTCGACACTTACCAAGAATTCGAAGAGGCTTACATCCCCAAAGAGCAGAAGTACTCCTTCCTGCAAAACCCTCAGACTTCCTTGTGTTTCTCCGAGTCCATTCCAACTCCATCCAACAGAGAAGAGACTCAGCAGAAGTCCAACTTGGAGTTGTTGAGAATCTCCCTGTTGCTGATCCAATCCTGGTTGGAGCCAGTTCAGTTCCTGAGATCTGTTTTCGCCAACTCCTTGGTTTACGGTGCTTCTGACTCTAACGTCTACGACTTGTTGAAGGACCTGGAAGAGGGTATCCAGACCTTGATGGGTAGATTGGAAGATGGTTCCCCA…	ACTCCTTTGGGTCCAGCTTCTTCTTTGCCTCAATCCTTCTTGCTGAAGTGCTTGGAGCAGGTCAGAAAGATTCAAGGTGATGGTGCTGCCTTGCAAGAGAAGTTGGTTTCTGAGTGTGCCACCTACAAGTTGTGTCACCCAGAAGAGTTGGTCTTGTTGGGTCACTCTTTGGGTATTCCTTGGGCTCCATTGTCCTCTTGTCCATCTCAAGCCTTGCAATTGGCTGGTTGTTTGTCCCAATTGCACTCCGGTTTGTTCTTGTACCAGGGTTTGTTGCAAGCCTTGGAGGGTATTTCTCCAGAGTTGGGTCCAACTTTGGACACTCTGCAATTGGACGTTGCTGACTTCGCTACTACTATCTGGCAACAGATGGAAGAACTTGGTATGGCTCCAGCTCTG…	GACATTCAAATGACTCAATCTCCCTCCTCCTTGTCCGCTTCTGTTGGTGACAGAGTTACCATCACTTGTAGAGCTTCCCAGGACGTTAACACTGCTGTTGCTTGGTATCAGCAGAAGCCAGGTAAGGCTCCAAAGTTGTTGATCTACTCCGCCTCCTTCTTGTACTCTGGTGTTCCATCTAGATTCTCCGGTTCCAGATCCGGTACTGACTTTACCTTGACCATCTCCTCATTGCAGCCAGAGGATTTCGCTACCTACTACTGTCAACAGCACTACACTACTCCACCAACTTTCGGTCAGGGTACTAAGGTCGAGATCAAGAGAACTGTTGCTGCCCCATCCGTTTTCATTTTCCCACCATCTGACGAGCAGCTGAAGTCTGGTACTGCTTCCGTTGTT…	GAGGTTCAATTGGTTGAATCCGGTGGTGGTTTGGTTCAACCAGGTGGTTCTTTGAGATTGTCCTGTGCTGCTTCCGGTTTCAACATCAAGGACACTTACATCCACTGGGTTAGACAGGCTCCAGGTAAAGGTTTGGAATGGGTTGCTAGAATCTACCCCACTAACGGTTACACTAGATACGCCGACTCTGTCAAGGGAAGATTCACTATTTCTGCCGACACCTCCAAGAACACTGCCTACTTGCAAATGAACTCCTTGAGAGCTGAGGACACCGCCGTTTACTACTGTTCTAGATGGGGTGGTGATGGTTTCTACGCTATGGATTACTGGGGTCAGGGTACTTTGGTTACTGTTTCTTCCGCTTCCACTAAGGGTCCATCTGTTTTTCCATTGGCTCCC…	ATCACCAACTTGTGTCCATTCGGTGAGGTTTTCAACGCTACTAGATTCGCTTCCGTTTACGCCTGGAACAGAAAGAGAATCTCCAACTGCGTTGCTGACTACTCCGTCTTGTACAACTCTGCTTCATTCTCCACCTTCAAGTGCTACGGTGTTTCCCCAACTAAGTTGAACGACCTGTGTTTCACTAACGTCTACGCCGACTCCTTCGTTATTAGAGGTGACGAGGTTAGACAGATCGCTCCAGGTCAAACTGGTAAGATCGCTGACTACAACTACAAGCTGCCAGACGACTTCACCGGTTGTGTTATTGCTTGGAACTCCAACAACCTGGACTCCAAGGTTGGTGGTAATTACAATTACAAGTACAGGCTGTTCCGTAAGTCCAACCTGAAGCCATTC…	GCTGACGTTCAATTGCAAGCTTCTGGTGGTGGTTTGGCTCAAGCTGGTGATTCTTTGACTTTGTCCTGTGCTGCTTCCGGTAGAACTTTCTCCGGTTACGTTGTTGGTTGGTTCAGACAAGCTCCAGGTGCTGAAAGAGAATTCGTTGGAGCTATTAGATGGTCCGAGGACTCTACTTGGTACGGTGATTCTATGAAGGGCAGAATCCTGATCTCCAGAAACAACATCAAGAACACCGTCAACCTGCAGATGTTCAACTTGAAGCCAGAGGACACTGCCGTTTACGTTTGTGCTGCTGGTGCTGGTGATATCGTTACTACTGAGACTTCCTACAACTACTGGGGTAGAGGTACTCAGGTTACCGTTTCTTCTAGAGGTAGAGAGCAGAAGCTGATCTCC…
